# Supplementary material for: Iodine Nanoparticles (Niodx™) for Radiotherapy Enhancement of Glioblastoma and Other Cancers: An NCI Nanotechnology Characterization Laboratory Study
Source: Pharmaceutics. 2022 Feb 25;14(3):508. doi: 10.3390/pharmaceutics14030508 (PMC8955506; doi:10.3390/pharmaceutics14030508)
Supplement: Supplementary file 1 [file pharmaceutics-14-00508-s001.zip]

Archive with 1 entries (1 files):
- pharmaceutics-1553895-supplementary.pdf
